# Supplementary material for: Secretome Screening of BRAFV600E-Mutated Colon Cancer Cells Resistant to Vemurafenib
Source: Biology (Basel). 2023 Apr 17;12(4):608. doi: 10.3390/biology12040608 (PMC10136293; doi:10.3390/biology12040608)
Supplement: Supplementary file 1 [file biology-12-00608-s001.zip]

Archive with 1 entries (1 files):
- biology-2229854-supplementary.pdf
